# Supplementary material for: Caregivers’ Attitudes Toward Baby-Led Weaning: Development and Psychometric Validation of the BLW-CAS
Source: Healthcare (Basel). 2026 Jul 21;14(14):2214. doi: 10.3390/healthcare14142214 (PMC13409823; doi:10.3390/healthcare14142214)
Supplement: Supplementary file 1 [file healthcare-14-02214-s001.zip]

Archive with 1 entries (1 files):
- healthcare-4335931-supplementary.pdf
